# Supplementary material for: New species, new records and key to the species of the Rhagoveliaitatiaiana group (Hemiptera, Heteroptera, Veliidae) from Brazil
Source: Biodivers Data J. 2023 Jun 12;11:e105614. doi: 10.3897/BDJ.11.e105614 (PMC10280204; doi:10.3897/BDJ.11.e105614)
Supplement: XML Treatment for Rhagovelia bispoi [file BDJ.11.e105614-treatment1.xml]

<!DOCTYPE tp:taxon-treatment
  PUBLIC "-//TaxonX//DTD Taxonomic Treatment Publishing DTD v0 20100105//EN" "tax-treatment-NSO.dtd">
<tp:taxon-treatment xmlns:tp="http://www.plazi.org/taxpub"><tp:treatment-meta><mixed-citation publication-type="journal"><person-group><name><surname>Magalhães</surname><given-names>Oséias Martins</given-names></name><name><surname>Floriano</surname><given-names>Carla Fernanda Burguez</given-names></name><name><surname>Moreira</surname><given-names>Felipe Ferraz Figueiredo</given-names></name></person-group><article-title>New species, new records and key to the species of the <italic><tp:taxon-name><tp:taxon-name-part taxon-name-part-type="genus" reg="Rhagovelia">Rhagovelia</tp:taxon-name-part><tp:taxon-name-part taxon-name-part-type="species" reg="itatiaiana">itatiaiana</tp:taxon-name-part></tp:taxon-name></italic> group (<tp:taxon-name><tp:taxon-name-part taxon-name-part-type="order">Hemiptera</tp:taxon-name-part></tp:taxon-name>, <tp:taxon-name><tp:taxon-name-part taxon-name-part-type="suborder">Heteroptera</tp:taxon-name-part></tp:taxon-name>, <tp:taxon-name><tp:taxon-name-part taxon-name-part-type="family">Veliidae</tp:taxon-name-part></tp:taxon-name>) from Brazil</article-title><source>Biodivers Data J</source><day>12</day><month>06</month><year>2023</year><volume>11</volume><pub-id pub-id-type="doi">10.3897/BDJ.11.e105614</pub-id></mixed-citation></tp:treatment-meta><tp:nomenclature><tp:taxon-name>
            <object-id xmlns:xlink="http://www.w3.org/1999/xlink" content-type="arpha" xlink:type="simple">CAAFC51C-818B-5DBD-B141-916E801FBA02</object-id>
            <tp:taxon-name-part taxon-name-part-type="genus">Rhagovelia</tp:taxon-name-part>
            <tp:taxon-name-part taxon-name-part-type="species">bispoi</tp:taxon-name-part>
            <object-id xmlns:xlink="http://www.w3.org/1999/xlink" content-type="zoobank" xlink:type="simple" object-id-type="ZooBank">090D3712-A5EB-4E20-A8A9-035805C091CE</object-id>
          </tp:taxon-name><tp:taxon-status xmlns:xlink="http://www.w3.org/1999/xlink" xlink:type="simple">sp. n.</tp:taxon-status></tp:nomenclature><tp:treatment-sec sec-type="materials"><title>Materials</title><list list-type="alpha-lower" list-content="occurrences"><list-item><p><bold>Type status:</bold> <named-content xmlns:xlink="http://www.w3.org/1999/xlink" content-type="dwc:typeStatus" xlink:type="simple">Holotype</named-content>. <bold>Occurrence:</bold> individualCount: <named-content xmlns:xlink="http://www.w3.org/1999/xlink" content-type="dwc:individualCount" xlink:type="simple">1</named-content>; sex: <named-content xmlns:xlink="http://www.w3.org/1999/xlink" content-type="dwc:sex" xlink:type="simple">apterous male</named-content>; occurrenceID: <named-content xmlns:xlink="http://www.w3.org/1999/xlink" content-type="dwc:occurrenceID" xlink:type="simple">74FA7FE9-7843-5F2B-AB9A-B0CD6C8FB338</named-content>; <bold>Taxon:</bold> scientificNameID: <named-content xmlns:xlink="http://www.w3.org/1999/xlink" content-type="dwc:scientificNameID" xlink:type="simple"><italic><tp:taxon-name><tp:taxon-name-part taxon-name-part-type="genus" reg="Rhagovelia">Rhagovelia</tp:taxon-name-part><tp:taxon-name-part taxon-name-part-type="species" reg="bispoi">bispoi</tp:taxon-name-part></tp:taxon-name></italic></named-content>; order: <named-content xmlns:xlink="http://www.w3.org/1999/xlink" content-type="dwc:order" xlink:type="simple"><tp:taxon-name><tp:taxon-name-part taxon-name-part-type="order">Hemiptera</tp:taxon-name-part></tp:taxon-name></named-content>; family: <named-content xmlns:xlink="http://www.w3.org/1999/xlink" content-type="dwc:family" xlink:type="simple"><tp:taxon-name><tp:taxon-name-part taxon-name-part-type="family">Veliidae</tp:taxon-name-part></tp:taxon-name></named-content>; <bold>Location:</bold> continent: <named-content xmlns:xlink="http://www.w3.org/1999/xlink" content-type="dwc:continent" xlink:type="simple">South America</named-content>; country: <named-content xmlns:xlink="http://www.w3.org/1999/xlink" content-type="dwc:country" xlink:type="simple">Brazil</named-content>; stateProvince: <named-content xmlns:xlink="http://www.w3.org/1999/xlink" content-type="dwc:stateProvince" xlink:type="simple">São Paulo</named-content>; municipality: <named-content xmlns:xlink="http://www.w3.org/1999/xlink" content-type="dwc:municipality" xlink:type="simple">Iporanga</named-content>; locality: <named-content xmlns:xlink="http://www.w3.org/1999/xlink" content-type="dwc:locality" xlink:type="simple">Parque Estadual Intervales, Riacho Roda D’Água</named-content>; decimalLatitude: <named-content xmlns:xlink="http://www.w3.org/1999/xlink" content-type="dwc:decimalLatitude" xlink:type="simple">-24.2714</named-content>; decimalLongitude: <named-content xmlns:xlink="http://www.w3.org/1999/xlink" content-type="dwc:decimalLongitude" xlink:type="simple">-48.4222</named-content>; geodeticDatum: <named-content xmlns:xlink="http://www.w3.org/1999/xlink" content-type="dwc:geodeticDatum" xlink:type="simple">WGS84</named-content>; <bold>Event:</bold> verbatimEventDate: <named-content xmlns:xlink="http://www.w3.org/1999/xlink" content-type="dwc:verbatimEventDate" xlink:type="simple">14.XII.2014</named-content>; eventRemarks: <named-content xmlns:xlink="http://www.w3.org/1999/xlink" content-type="dwc:eventRemarks" xlink:type="simple">P.C. Bispo leg.</named-content>; <bold>Record Level:</bold> type: <named-content xmlns:xlink="http://www.w3.org/1999/xlink" content-type="dwc:type" xlink:type="simple">PhysicalObject</named-content>; collectionCode: <named-content xmlns:xlink="http://www.w3.org/1999/xlink" content-type="dwc:collectionCode" xlink:type="simple">CEIOC 82833</named-content>; basisOfRecord: <named-content xmlns:xlink="http://www.w3.org/1999/xlink" content-type="dwc:basisOfRecord" xlink:type="simple">PreservedSpecimen</named-content></p></list-item><list-item><p><bold>Type status:</bold> <named-content xmlns:xlink="http://www.w3.org/1999/xlink" content-type="dwc:typeStatus" xlink:type="simple">Paratype</named-content>. <bold>Occurrence:</bold> individualCount: <named-content xmlns:xlink="http://www.w3.org/1999/xlink" content-type="dwc:individualCount" xlink:type="simple">18</named-content>; sex: <named-content xmlns:xlink="http://www.w3.org/1999/xlink" content-type="dwc:sex" xlink:type="simple">7 apterous males, 11 apterous females</named-content>; occurrenceID: <named-content xmlns:xlink="http://www.w3.org/1999/xlink" content-type="dwc:occurrenceID" xlink:type="simple">DEBD6A2D-8E0E-54AF-852E-FDCE4CE6459C</named-content>; <bold>Taxon:</bold> scientificNameID: <named-content xmlns:xlink="http://www.w3.org/1999/xlink" content-type="dwc:scientificNameID" xlink:type="simple"><italic><tp:taxon-name><tp:taxon-name-part taxon-name-part-type="genus" reg="Rhagovelia">Rhagovelia</tp:taxon-name-part><tp:taxon-name-part taxon-name-part-type="species" reg="bispoi">bispoi</tp:taxon-name-part></tp:taxon-name></italic></named-content>; order: <named-content xmlns:xlink="http://www.w3.org/1999/xlink" content-type="dwc:order" xlink:type="simple"><tp:taxon-name><tp:taxon-name-part taxon-name-part-type="order">Hemiptera</tp:taxon-name-part></tp:taxon-name></named-content>; family: <named-content xmlns:xlink="http://www.w3.org/1999/xlink" content-type="dwc:family" xlink:type="simple"><tp:taxon-name><tp:taxon-name-part taxon-name-part-type="family">Veliidae</tp:taxon-name-part></tp:taxon-name></named-content>; <bold>Location:</bold> continent: <named-content xmlns:xlink="http://www.w3.org/1999/xlink" content-type="dwc:continent" xlink:type="simple">South America</named-content>; country: <named-content xmlns:xlink="http://www.w3.org/1999/xlink" content-type="dwc:country" xlink:type="simple">Brazil</named-content>; stateProvince: <named-content xmlns:xlink="http://www.w3.org/1999/xlink" content-type="dwc:stateProvince" xlink:type="simple">São Paulo</named-content>; municipality: <named-content xmlns:xlink="http://www.w3.org/1999/xlink" content-type="dwc:municipality" xlink:type="simple">Iporanga</named-content>; locality: <named-content xmlns:xlink="http://www.w3.org/1999/xlink" content-type="dwc:locality" xlink:type="simple">Parque Estadual Intervales, Riacho Roda D’Água</named-content>; decimalLatitude: <named-content xmlns:xlink="http://www.w3.org/1999/xlink" content-type="dwc:decimalLatitude" xlink:type="simple">-24.2714</named-content>; decimalLongitude: <named-content xmlns:xlink="http://www.w3.org/1999/xlink" content-type="dwc:decimalLongitude" xlink:type="simple">-48.4222</named-content>; geodeticDatum: <named-content xmlns:xlink="http://www.w3.org/1999/xlink" content-type="dwc:geodeticDatum" xlink:type="simple">WGS84</named-content>; <bold>Event:</bold> verbatimEventDate: <named-content xmlns:xlink="http://www.w3.org/1999/xlink" content-type="dwc:verbatimEventDate" xlink:type="simple">14.XII.2014</named-content>; eventRemarks: <named-content xmlns:xlink="http://www.w3.org/1999/xlink" content-type="dwc:eventRemarks" xlink:type="simple">P.C. Bispo leg.</named-content>; <bold>Record Level:</bold> type: <named-content xmlns:xlink="http://www.w3.org/1999/xlink" content-type="dwc:type" xlink:type="simple">PhysicalObject</named-content>; collectionCode: <named-content xmlns:xlink="http://www.w3.org/1999/xlink" content-type="dwc:collectionCode" xlink:type="simple">CEIOC 82834</named-content>; basisOfRecord: <named-content xmlns:xlink="http://www.w3.org/1999/xlink" content-type="dwc:basisOfRecord" xlink:type="simple">PreservedSpecimen</named-content></p></list-item></list></tp:treatment-sec><tp:treatment-sec sec-type="Description"><title>Description</title><p><bold>Measurements</bold>. See Table <xref ref-type="table" rid="T9722811">1</xref>.</p><p><bold>Apterous male</bold> (Figs <xref ref-type="fig" rid="F9648675">1</xref>, <xref ref-type="fig" rid="F9648713">3</xref><xref ref-type="fig" rid="F9648718">a</xref>, <xref ref-type="fig" rid="F9648729">4</xref><xref ref-type="fig" rid="F9648735">b</xref>). General colour black. Head with shiny impressed mid-line and a pair of shiny oblique indentations at base. Antenniferous tubercle brown. Proximal portion of antennomere I yellow; rest of antenna brown. Eye dark reddish-brown. Clypeus, buccula and jugum yellow to yellowish-brown. Labium yellowish-brown, dark-brown at apex. Pronotum black, with transverse yellow band adjacent to head; band at mid-line about 1/3 as long as pronotum, extending over propleuron laterally. Meso- and metanota black (Fig. <xref ref-type="fig" rid="F9648675">1</xref><xref ref-type="fig" rid="F9648680">a</xref>, <xref ref-type="fig" rid="F9648682">c</xref>). Meso- and metapleura black, with a small brown mark ventrally on mesopleuron and a larger brown mark dorsally on metapleuron. Proepisternum and proacetabulum light-yellow. Pro-, meso- and metasterna black. Meso- and metacetabula yellow. All coxae yellow. Fore and hind trochanters light-yellow; fore trochanter with a small brown mark distally; middle trochanter yellow to brown proximally, dark-brown to black distally. Fore femur with proximal 1/2 yellow, distal 1/2 dark-brown to black. Middle femur dark-brown to black, darker dorsally. Hind femur dark-brown to black; dorsum with a yellowish-brown mark at base and posterior surface; venter with a large mark, yellow proximally, becoming narrower and brownish distally. All tibiae and tarsi brown to dark-brown. Abdominal mediotergites I–VII brownish-black; V–VII with shiny black spot centrally. Abdominal laterotergites black mesally, yellow laterally. Abdominal sterna II–VI mostly black, orange-brown laterally; VII black, with two yellow spots submesally. Abdominal segment VIII brown, lighter ventrally; pygophore and proctiger brown.</p><p>Head short, velvety, with a few long setae anteriorly and adjacent to mesal eye margin. Antennae covered by short brown setae; antennomeres I–II also with a few thicker, longer setae. Antennomeres I–III cylindrical; I curved laterally; IV fusiform. Labium wide, reaching base of mesosternum. Jugum and adjacent portion of proepisternum without black denticles. Pro-, meso- and metanota densely covered by short setae, with longer setae laterally. Pronotum longer than dorsal eye length, shorter than three times exposed portion of mesonotum, with posterior margin convex. Pro-, meso- and metapleura with a few long setae. Legs covered by brown setae, more densely on trochanters, femora and tibiae; femora and tibiae also with rows of longer, thicker, black setae. Fore tibia slightly widened distally, weakly concave near apex. Trochanters without spines. Hind femur with row of 10–11 short spines on proximal third, the last one sometimes slightly longer than the others; distal 2/3 with two parallel rows of spines, dorsalmost row with 11–12 spines, the first and tenth or eleventh larger than the others, ventralmost row with 5 short spines (Figs <xref ref-type="fig" rid="F9648675">1</xref><xref ref-type="fig" rid="F9648683">d</xref>, <xref ref-type="fig" rid="F9648713">3</xref><xref ref-type="fig" rid="F9648718">a</xref>). Hind tibia arched, with two parallel rows of about 12–15 subequal short spines, a longer subapical spine and a straight apical spur (Fig. <xref ref-type="fig" rid="F9648675">1</xref><xref ref-type="fig" rid="F9648683">d</xref>). Dorsum of abdomen densely covered by setae, longer and more numerous on posterior segments. Abdominal sterna with faint longitudinal median carina; II-VI with long golden setae medially; sternum VII with a tuft of setae medially on anterior region (Fig. <xref ref-type="fig" rid="F9648675">1</xref><xref ref-type="fig" rid="F9648684">e</xref>). Terminalia covered by long setae. Proctiger with rounded apex and lateral projections near middle. Parameres symmetrical, shape as in Fig. <xref ref-type="fig" rid="F9648729">4</xref><xref ref-type="fig" rid="F9648735">b</xref>.</p><p><bold>Apterous female</bold> (Fig. <xref ref-type="fig" rid="F9648740">2</xref>). Similar to apterous male in colour and structure, except for: hind femur much narrower (Table <xref ref-type="table" rid="T9722811">1</xref>), with smaller yellowish marks; proximal half without spines, distal half with a decreasing row of about 7 spines (Fig. <xref ref-type="fig" rid="F9648740">2</xref><xref ref-type="fig" rid="F9648745">a</xref>, <xref ref-type="fig" rid="F9648746">b</xref>). Hind tibia straight, without spines throughout length, with apical spur (Fig. <xref ref-type="fig" rid="F9648740">2</xref><xref ref-type="fig" rid="F9648745">a</xref>, <xref ref-type="fig" rid="F9648746">b</xref>). Abdominal laterotergites more elevated than in males; last segment with a tuft of setae posteriorly (Fig. <xref ref-type="fig" rid="F9648740">2</xref><xref ref-type="fig" rid="F9648745">a</xref>). Abdominal sterna without median carina; sternum VII yellowish-brown, with a pair of longitudinal light marks, one on each side of mid-line, without tuft of setae medially on anterior region (Fig. <xref ref-type="fig" rid="F9648740">2</xref><xref ref-type="fig" rid="F9648746">b</xref>).</p><p><bold>Variation</bold>. Fore tibia, hind femur and hind tibia less robust in some males (Table <xref ref-type="table" rid="T9722811">1</xref>). Concavity near apex of male fore tibia may be incipient. Larger pre-apical spine of male hind tibia may be underdeveloped.</p></tp:treatment-sec><tp:treatment-sec sec-type="Diagnosis"><title>Diagnosis</title><p>Within the <italic><tp:taxon-name><tp:taxon-name-part taxon-name-part-type="genus" reg="Rhagovelia"/><tp:taxon-name-part taxon-name-part-type="species" reg="itatiaiana">itatiaiana</tp:taxon-name-part></tp:taxon-name></italic> group, <italic><tp:taxon-name><tp:taxon-name-part taxon-name-part-type="genus" reg="Rhagovelia">Rhagovelia</tp:taxon-name-part><tp:taxon-name-part taxon-name-part-type="species" reg="bispoi">bispoi</tp:taxon-name-part></tp:taxon-name></italic> sp. n. is more similar to <italic><tp:taxon-name><tp:taxon-name-part taxon-name-part-type="genus" reg="Rhagovelia">R.</tp:taxon-name-part><tp:taxon-name-part taxon-name-part-type="species" reg="itaiaiana">itaiaiana</tp:taxon-name-part></tp:taxon-name></italic> Drake, 1953, <italic><tp:taxon-name><tp:taxon-name-part taxon-name-part-type="genus" reg="Rhagovelia">R.</tp:taxon-name-part><tp:taxon-name-part taxon-name-part-type="species" reg="macta">macta</tp:taxon-name-part></tp:taxon-name></italic> Drake &amp; Carvalho, 1955 and <italic><tp:taxon-name><tp:taxon-name-part taxon-name-part-type="genus" reg="Rhagovelia">R.</tp:taxon-name-part><tp:taxon-name-part taxon-name-part-type="species" reg="trepida">trepida</tp:taxon-name-part></tp:taxon-name></italic> Bacon, 1948, with which it shares the presence of a medial tuft of setae on the anterior portion of male abdominal sternum VII. However, males of the new species have the main row of spines on the hind femur with two large spines separated by nine or ten smaller spines (Figs <xref ref-type="fig" rid="F9648675">1</xref><xref ref-type="fig" rid="F9648683">d</xref>, <xref ref-type="fig" rid="F9648713">3</xref><xref ref-type="fig" rid="F9648718">a</xref>), whereas in <italic><tp:taxon-name><tp:taxon-name-part taxon-name-part-type="genus" reg="Rhagovelia">R.</tp:taxon-name-part><tp:taxon-name-part taxon-name-part-type="species" reg="itatiaiana">itatiaiana</tp:taxon-name-part></tp:taxon-name></italic> and <italic><tp:taxon-name><tp:taxon-name-part taxon-name-part-type="genus" reg="Rhagovelia">R.</tp:taxon-name-part><tp:taxon-name-part taxon-name-part-type="species" reg="trepida">trepida</tp:taxon-name-part></tp:taxon-name></italic>, the row consists of a large spine followed by spines gradually decreasing in length towards the apex (as in Fig. <xref ref-type="fig" rid="F9648713">3</xref><xref ref-type="fig" rid="F9648719">b</xref>). The condition of the row of spines is similar in the new species and <italic><tp:taxon-name><tp:taxon-name-part taxon-name-part-type="genus" reg="Rhagovelia">R.</tp:taxon-name-part><tp:taxon-name-part taxon-name-part-type="species" reg="macta">macta</tp:taxon-name-part></tp:taxon-name></italic>; however, they can be distinguished by the mesonotum entirely black in the former (Fig. <xref ref-type="fig" rid="F9648675">1</xref><xref ref-type="fig" rid="F9648680">a</xref>), but yellowish in the latter (Fig. <xref ref-type="fig" rid="F9648749">5</xref><xref ref-type="fig" rid="F9648756">c</xref>) and by the shapes of the parameres (compare Fig. <xref ref-type="fig" rid="F9648729">4</xref><xref ref-type="fig" rid="F9648735">b</xref>, <xref ref-type="fig" rid="F9648737">d</xref>).</p></tp:treatment-sec><tp:treatment-sec sec-type="Etymology"><title>Etymology</title><p>The new species is named in honour of Dr. Pitágoras da Conceição Bispo, who collected the specimens and also advised CFBF during her doctoral studies.</p></tp:treatment-sec><tp:treatment-sec><!--Section generated to contain objects referenced in tp:taxon-treatment.--><table-wrap id="T9722811" position="float" orientation="portrait"><label>Table 1.</label><caption><p>Measurements obtained from the holotype and five male and five female paratypes of <italic><tp:taxon-name><tp:taxon-name-part taxon-name-part-type="genus" reg="Rhagovelia">Rhagovelia</tp:taxon-name-part><tp:taxon-name-part taxon-name-part-type="species" reg="bispoi">bispoi</tp:taxon-name-part></tp:taxon-name></italic>, sp. n.</p></caption><table rules="all" border="1"><tbody><tr><td rowspan="1" colspan="2"/><td rowspan="1" colspan="6">
              <bold>Paratypes</bold>
            </td></tr><tr><td rowspan="1" colspan="2"/><td rowspan="1" colspan="3">
              <bold>Males</bold>
            </td><td rowspan="1" colspan="3">
              <bold>Females</bold>
            </td></tr><tr><td rowspan="1" colspan="1">
              <bold>Structure</bold>
            </td><td rowspan="1" colspan="1">
              <bold>Male holotype</bold>
            </td><td rowspan="1" colspan="1">
              <bold>Min</bold>
            </td><td rowspan="1" colspan="1">
              <bold>Mean</bold>
            </td><td rowspan="1" colspan="1">
              <bold>Max</bold>
            </td><td rowspan="1" colspan="1">
              <bold>Min</bold>
            </td><td rowspan="1" colspan="1">
              <bold>Mean</bold>
            </td><td rowspan="1" colspan="1">
              <bold>Max</bold>
            </td></tr><tr><td rowspan="1" colspan="1">Body length</td><td rowspan="1" colspan="1">3.58</td><td rowspan="1" colspan="1">3.58</td><td rowspan="1" colspan="1">3.70</td><td rowspan="1" colspan="1">3.83</td><td rowspan="1" colspan="1">3.63</td><td rowspan="1" colspan="1">3.67</td><td rowspan="1" colspan="1">3.79</td></tr><tr><td rowspan="1" colspan="1">Head length</td><td rowspan="1" colspan="1">0.36</td><td rowspan="1" colspan="1">0.32</td><td rowspan="1" colspan="1">0.35</td><td rowspan="1" colspan="1">0.39</td><td rowspan="1" colspan="1">0.32</td><td rowspan="1" colspan="1">0.32</td><td rowspan="1" colspan="1">0.32</td></tr><tr><td rowspan="1" colspan="1">Head width through eyes</td><td rowspan="1" colspan="1">0.84</td><td rowspan="1" colspan="1">0.89</td><td rowspan="1" colspan="1">0.96</td><td rowspan="1" colspan="1">1.00</td><td rowspan="1" colspan="1">0.95</td><td rowspan="1" colspan="1">0.95</td><td rowspan="1" colspan="1">0.95</td></tr><tr><td rowspan="1" colspan="1">Length of antennomere I</td><td rowspan="1" colspan="1">0.63</td><td rowspan="1" colspan="1">0.63</td><td rowspan="1" colspan="1">0.68</td><td rowspan="1" colspan="1">0.74</td><td rowspan="1" colspan="1">0.58</td><td rowspan="1" colspan="1">0.59</td><td rowspan="1" colspan="1">0.63</td></tr><tr><td rowspan="1" colspan="1">Length of antennomere II</td><td rowspan="1" colspan="1">0.42</td><td rowspan="1" colspan="1">0.42</td><td rowspan="1" colspan="1">0.49</td><td rowspan="1" colspan="1">0.56</td><td rowspan="1" colspan="1">0.37</td><td rowspan="1" colspan="1">0.39</td><td rowspan="1" colspan="1">0.42</td></tr><tr><td rowspan="1" colspan="1">Length of antennomere III</td><td rowspan="1" colspan="1">0.58</td><td rowspan="1" colspan="1">0.49</td><td rowspan="1" colspan="1">0.53</td><td rowspan="1" colspan="1">0.58</td><td rowspan="1" colspan="1">0.51</td><td rowspan="1" colspan="1">0.52</td><td rowspan="1" colspan="1">0.53</td></tr><tr><td rowspan="1" colspan="1">Length of antennomere IV</td><td rowspan="1" colspan="1">0.47</td><td rowspan="1" colspan="1">0.47</td><td rowspan="1" colspan="1">0.51</td><td rowspan="1" colspan="1">0.53</td><td rowspan="1" colspan="1">0.42</td><td rowspan="1" colspan="1">0.49</td><td rowspan="1" colspan="1">0.53</td></tr><tr><td rowspan="1" colspan="1">Maximum eye width</td><td rowspan="1" colspan="1">0.37</td><td rowspan="1" colspan="1">0.29</td><td rowspan="1" colspan="1">0.32</td><td rowspan="1" colspan="1">0.39</td><td rowspan="1" colspan="1">0.26</td><td rowspan="1" colspan="1">0.27</td><td rowspan="1" colspan="1">0.29</td></tr><tr><td rowspan="1" colspan="1">Pronotum length at mid-line</td><td rowspan="1" colspan="1">0.50</td><td rowspan="1" colspan="1">0.53</td><td rowspan="1" colspan="1">0.52</td><td rowspan="1" colspan="1">0.56</td><td rowspan="1" colspan="1">0.47</td><td rowspan="1" colspan="1">0.51</td><td rowspan="1" colspan="1">0.58</td></tr><tr><td rowspan="1" colspan="1">Pronotum width</td><td rowspan="1" colspan="1">1.05</td><td rowspan="1" colspan="1">1.05</td><td rowspan="1" colspan="1">1.12</td><td rowspan="1" colspan="1">1.21</td><td rowspan="1" colspan="1">1.05</td><td rowspan="1" colspan="1">1.09</td><td rowspan="1" colspan="1">1.16</td></tr><tr><td rowspan="1" colspan="1">Length of fore femur</td><td rowspan="1" colspan="1">1.16</td><td rowspan="1" colspan="1">0.95</td><td rowspan="1" colspan="1">1.00</td><td rowspan="1" colspan="1">1.06</td><td rowspan="1" colspan="1">0.89</td><td rowspan="1" colspan="1">0.93</td><td rowspan="1" colspan="1">1.00</td></tr><tr><td rowspan="1" colspan="1">Length of fore tibia</td><td rowspan="1" colspan="1">1.00</td><td rowspan="1" colspan="1">1.00</td><td rowspan="1" colspan="1">1.04</td><td rowspan="1" colspan="1">1.06</td><td rowspan="1" colspan="1">0.95</td><td rowspan="1" colspan="1">0.98</td><td rowspan="1" colspan="1">1.05</td></tr><tr><td rowspan="1" colspan="1">Maximum width of fore tibia</td><td rowspan="1" colspan="1">0.21</td><td rowspan="1" colspan="1">0.13</td><td rowspan="1" colspan="1">0.20</td><td rowspan="1" colspan="1">0.24</td><td rowspan="1" colspan="1">0.11</td><td rowspan="1" colspan="1">0.12</td><td rowspan="1" colspan="1">0.13</td></tr><tr><td rowspan="1" colspan="1">Length of fore tarsomere I</td><td rowspan="1" colspan="1">0.05</td><td rowspan="1" colspan="1">0.05</td><td rowspan="1" colspan="1">0.05</td><td rowspan="1" colspan="1">0.05</td><td rowspan="1" colspan="1">0.05</td><td rowspan="1" colspan="1">0.06</td><td rowspan="1" colspan="1">0.07</td></tr><tr><td rowspan="1" colspan="1">Length of fore tarsomere II</td><td rowspan="1" colspan="1">0.05</td><td rowspan="1" colspan="1">0.05</td><td rowspan="1" colspan="1">0.05</td><td rowspan="1" colspan="1">0.05</td><td rowspan="1" colspan="1">0.05</td><td rowspan="1" colspan="1">0.06</td><td rowspan="1" colspan="1">0.06</td></tr><tr><td rowspan="1" colspan="1">Length of fore tarsomere III</td><td rowspan="1" colspan="1">0.58</td><td rowspan="1" colspan="1">0.52</td><td rowspan="1" colspan="1">0.57</td><td rowspan="1" colspan="1">0.63</td><td rowspan="1" colspan="1">0.58</td><td rowspan="1" colspan="1">0.61</td><td rowspan="1" colspan="1">0.68</td></tr><tr><td rowspan="1" colspan="1">Length of middle femur</td><td rowspan="1" colspan="1">1.84</td><td rowspan="1" colspan="1">1.74</td><td rowspan="1" colspan="1">1.79</td><td rowspan="1" colspan="1">1.84</td><td rowspan="1" colspan="1">1.53</td><td rowspan="1" colspan="1">1.59</td><td rowspan="1" colspan="1">1.68</td></tr><tr><td rowspan="1" colspan="1">Length of middle tibia</td><td rowspan="1" colspan="1">1.47</td><td rowspan="1" colspan="1">1.37</td><td rowspan="1" colspan="1">1.42</td><td rowspan="1" colspan="1">1.48</td><td rowspan="1" colspan="1">1.31</td><td rowspan="1" colspan="1">1.34</td><td rowspan="1" colspan="1">1.37</td></tr><tr><td rowspan="1" colspan="1">Length of middle tarsomere I</td><td rowspan="1" colspan="1">0.05</td><td rowspan="1" colspan="1">0.04</td><td rowspan="1" colspan="1">0.05</td><td rowspan="1" colspan="1">0.07</td><td rowspan="1" colspan="1">0.05</td><td rowspan="1" colspan="1">0.05</td><td rowspan="1" colspan="1">0.05</td></tr><tr><td rowspan="1" colspan="1">Length of middle tarsomere II</td><td rowspan="1" colspan="1">0.64</td><td rowspan="1" colspan="1">0.64</td><td rowspan="1" colspan="1">0.65</td><td rowspan="1" colspan="1">0.66</td><td rowspan="1" colspan="1">0.52</td><td rowspan="1" colspan="1">0.53</td><td rowspan="1" colspan="1">0.53</td></tr><tr><td rowspan="1" colspan="1">Length of middle tarsomere III</td><td rowspan="1" colspan="1">0.82</td><td rowspan="1" colspan="1">0.80</td><td rowspan="1" colspan="1">0.82</td><td rowspan="1" colspan="1">0.83</td><td rowspan="1" colspan="1">0.74</td><td rowspan="1" colspan="1">0.76</td><td rowspan="1" colspan="1">0.84</td></tr><tr><td rowspan="1" colspan="1">Length of hind femur</td><td rowspan="1" colspan="1">1.63</td><td rowspan="1" colspan="1">1.58</td><td rowspan="1" colspan="1">1.61</td><td rowspan="1" colspan="1">1.67</td><td rowspan="1" colspan="1">1.11</td><td rowspan="1" colspan="1">1.18</td><td rowspan="1" colspan="1">1.32</td></tr><tr><td rowspan="1" colspan="1">Maximum width of hind femur</td><td rowspan="1" colspan="1">0.74</td><td rowspan="1" colspan="1">0.46</td><td rowspan="1" colspan="1">0.65</td><td rowspan="1" colspan="1">0.74</td><td rowspan="1" colspan="1">0.42</td><td rowspan="1" colspan="1">0.43</td><td rowspan="1" colspan="1">0.45</td></tr><tr><td rowspan="1" colspan="1">Length of hind tibia</td><td rowspan="1" colspan="1">1.21</td><td rowspan="1" colspan="1">1.11</td><td rowspan="1" colspan="1">1.21</td><td rowspan="1" colspan="1">1.28</td><td rowspan="1" colspan="1">1.16</td><td rowspan="1" colspan="1">1.21</td><td rowspan="1" colspan="1">1.32</td></tr><tr><td rowspan="1" colspan="1">Maximum width of hind tibia</td><td rowspan="1" colspan="1">0.15</td><td rowspan="1" colspan="1">0.07</td><td rowspan="1" colspan="1">0.13</td><td rowspan="1" colspan="1">0.17</td><td rowspan="1" colspan="1">0.07</td><td rowspan="1" colspan="1">0.08</td><td rowspan="1" colspan="1">0.10</td></tr><tr><td rowspan="1" colspan="1">Length of hind tarsomere I</td><td rowspan="1" colspan="1">0.06</td><td rowspan="1" colspan="1">0.05</td><td rowspan="1" colspan="1">0.06</td><td rowspan="1" colspan="1">0.07</td><td rowspan="1" colspan="1">0.03</td><td rowspan="1" colspan="1">0.05</td><td rowspan="1" colspan="1">0.06</td></tr><tr><td rowspan="1" colspan="1">Length of hind tarsomere II</td><td rowspan="1" colspan="1">0.16</td><td rowspan="1" colspan="1">0.14</td><td rowspan="1" colspan="1">0.15</td><td rowspan="1" colspan="1">0.16</td><td rowspan="1" colspan="1">0.10</td><td rowspan="1" colspan="1">0.11</td><td rowspan="1" colspan="1">0.15</td></tr><tr><td rowspan="1" colspan="1">Length of hind tarsomere III</td><td rowspan="1" colspan="1">0.37</td><td rowspan="1" colspan="1">0.33</td><td rowspan="1" colspan="1">0.35</td><td rowspan="1" colspan="1">0.37</td><td rowspan="1" colspan="1">0.31</td><td rowspan="1" colspan="1">0.33</td><td rowspan="1" colspan="1">0.35</td></tr></tbody></table></table-wrap><fig-group id="F9648675" position="float" orientation="portrait"><caption><p><italic><tp:taxon-name><tp:taxon-name-part taxon-name-part-type="genus" reg="Rhagovelia">Rhagovelia</tp:taxon-name-part><tp:taxon-name-part taxon-name-part-type="species" reg="bispoi">bispoi</tp:taxon-name-part></tp:taxon-name></italic>, sp. n., apterous male.</p></caption><fig id="F9648680" position="float" orientation="portrait"><object-id xmlns:xlink="http://www.w3.org/1999/xlink" content-type="arpha" xlink:type="simple">9BFD5753-EF6C-5BD9-BBA3-D71B8ADAB037</object-id><object-id xmlns:xlink="http://www.w3.org/1999/xlink" content-type="doi" xlink:type="simple">10.3897/BDJ.11.e105614.figure1a</object-id><label>Figure 1a.</label><caption><p>Habitus, dorsal view;</p></caption><graphic xmlns:xlink="http://www.w3.org/1999/xlink" xlink:href="bdj-11-e105614-g001_a.jpg" xlink:type="simple" position="float" orientation="portrait" id="oo_834026.jpg"><uri content-type="original_file" xlink:type="simple">https://binary.pensoft.net/fig/834026</uri></graphic></fig><fig id="F9648681" position="float" orientation="portrait"><object-id xmlns:xlink="http://www.w3.org/1999/xlink" content-type="arpha" xlink:type="simple">5983F687-A810-5FA3-A922-5EFB5AC07D6F</object-id><object-id xmlns:xlink="http://www.w3.org/1999/xlink" content-type="doi" xlink:type="simple">10.3897/BDJ.11.e105614.figure1b</object-id><label>Figure 1b.</label><caption><p>Habitus, ventral view;</p></caption><graphic xmlns:xlink="http://www.w3.org/1999/xlink" xlink:href="bdj-11-e105614-g001_b.jpg" xlink:type="simple" position="float" orientation="portrait" id="oo_834031.jpg"><uri content-type="original_file" xlink:type="simple">https://binary.pensoft.net/fig/834031</uri></graphic></fig><fig id="F9648682" position="float" orientation="portrait"><object-id xmlns:xlink="http://www.w3.org/1999/xlink" content-type="arpha" xlink:type="simple">EC435F40-AA75-573B-85CD-4E5C6180EBE3</object-id><object-id xmlns:xlink="http://www.w3.org/1999/xlink" content-type="doi" xlink:type="simple">10.3897/BDJ.11.e105614.figure1c</object-id><label>Figure 1c.</label><caption><p>Habitus, lateral view;</p></caption><graphic xmlns:xlink="http://www.w3.org/1999/xlink" xlink:href="bdj-11-e105614-g001_c.jpg" xlink:type="simple" position="float" orientation="portrait" id="oo_834030.jpg"><uri content-type="original_file" xlink:type="simple">https://binary.pensoft.net/fig/834030</uri></graphic></fig><fig id="F9648683" position="float" orientation="portrait"><object-id xmlns:xlink="http://www.w3.org/1999/xlink" content-type="arpha" xlink:type="simple">2B5F8133-A1B8-5EC1-8129-8BBA868E2A15</object-id><object-id xmlns:xlink="http://www.w3.org/1999/xlink" content-type="doi" xlink:type="simple">10.3897/BDJ.11.e105614.figure1d</object-id><label>Figure 1d.</label><caption><p>Detail of hind leg, dorsal view;</p></caption><graphic xmlns:xlink="http://www.w3.org/1999/xlink" xlink:href="bdj-11-e105614-g001_d.jpg" xlink:type="simple" position="float" orientation="portrait" id="oo_834032.jpg"><uri content-type="original_file" xlink:type="simple">https://binary.pensoft.net/fig/834032</uri></graphic></fig><fig id="F9648684" position="float" orientation="portrait"><object-id xmlns:xlink="http://www.w3.org/1999/xlink" content-type="arpha" xlink:type="simple">CB51B10D-B727-556D-B6D9-2B84B991EB56</object-id><object-id xmlns:xlink="http://www.w3.org/1999/xlink" content-type="doi" xlink:type="simple">10.3897/BDJ.11.e105614.figure1e</object-id><label>Figure 1e.</label><caption><p>Apex of abdomen, ventral view.</p></caption><graphic xmlns:xlink="http://www.w3.org/1999/xlink" xlink:href="bdj-11-e105614-g001_e.jpg" xlink:type="simple" position="float" orientation="portrait" id="oo_834033.jpg"><uri content-type="original_file" xlink:type="simple">https://binary.pensoft.net/fig/834033</uri></graphic></fig></fig-group><fig-group id="F9648713" position="float" orientation="portrait"><caption><p><italic><tp:taxon-name><tp:taxon-name-part taxon-name-part-type="genus" reg="Rhagovelia">Rhagovelia</tp:taxon-name-part><tp:taxon-name-part taxon-name-part-type="species" reg="itatiaiana">itatiaiana</tp:taxon-name-part></tp:taxon-name></italic> group, male, hind femur, dorsal view.</p></caption><fig id="F9648718" position="float" orientation="portrait"><object-id xmlns:xlink="http://www.w3.org/1999/xlink" content-type="arpha" xlink:type="simple">419F6A34-0FCB-5866-843E-A156DF44CE5A</object-id><object-id xmlns:xlink="http://www.w3.org/1999/xlink" content-type="doi" xlink:type="simple">10.3897/BDJ.11.e105614.figure3a</object-id><label>Figure 3a.</label><caption><p><italic><tp:taxon-name><tp:taxon-name-part taxon-name-part-type="genus" reg="Rhagovelia">Rhagovelia</tp:taxon-name-part><tp:taxon-name-part taxon-name-part-type="species" reg="bispoi">bispoi</tp:taxon-name-part></tp:taxon-name></italic>, sp. n.;</p></caption><graphic xmlns:xlink="http://www.w3.org/1999/xlink" xlink:href="bdj-11-e105614-g003_a.jpg" xlink:type="simple" position="float" orientation="portrait" id="oo_834034.jpg"><uri content-type="original_file" xlink:type="simple">https://binary.pensoft.net/fig/834034</uri></graphic></fig><fig id="F9648719" position="float" orientation="portrait"><object-id xmlns:xlink="http://www.w3.org/1999/xlink" content-type="arpha" xlink:type="simple">7EA31E29-D4D4-50E2-9130-FC0D47E790E1</object-id><object-id xmlns:xlink="http://www.w3.org/1999/xlink" content-type="doi" xlink:type="simple">10.3897/BDJ.11.e105614.figure3b</object-id><label>Figure 3b.</label><caption><p>
            <italic>
              <tp:taxon-name><tp:taxon-name-part taxon-name-part-type="genus" reg="Rhagovelia">Rhagovelia</tp:taxon-name-part><tp:taxon-name-part taxon-name-part-type="species" reg="trepida">trepida.</tp:taxon-name-part></tp:taxon-name>
            </italic>
          </p></caption><graphic xmlns:xlink="http://www.w3.org/1999/xlink" xlink:href="bdj-11-e105614-g003_b.jpg" xlink:type="simple" position="float" orientation="portrait" id="oo_834035.jpg"><uri content-type="original_file" xlink:type="simple">https://binary.pensoft.net/fig/834035</uri></graphic></fig></fig-group><fig id="F9648718" position="float" orientation="portrait"><object-id xmlns:xlink="http://www.w3.org/1999/xlink" content-type="arpha" xlink:type="simple">419F6A34-0FCB-5866-843E-A156DF44CE5A</object-id><object-id xmlns:xlink="http://www.w3.org/1999/xlink" content-type="doi" xlink:type="simple">10.3897/BDJ.11.e105614.figure3a</object-id><label>Figure 3a.</label><caption><p><italic><tp:taxon-name><tp:taxon-name-part taxon-name-part-type="genus" reg="Rhagovelia">Rhagovelia</tp:taxon-name-part><tp:taxon-name-part taxon-name-part-type="species" reg="bispoi">bispoi</tp:taxon-name-part></tp:taxon-name></italic>, sp. n.;</p></caption><graphic xmlns:xlink="http://www.w3.org/1999/xlink" xlink:href="bdj-11-e105614-g003_a.jpg" xlink:type="simple" position="float" orientation="portrait" id="oo_834034.jpg"><uri content-type="original_file" xlink:type="simple">https://binary.pensoft.net/fig/834034</uri></graphic></fig><fig-group id="F9648729" position="float" orientation="portrait"><caption><p><italic><tp:taxon-name><tp:taxon-name-part taxon-name-part-type="genus" reg="Rhagovelia">Rhagovelia</tp:taxon-name-part><tp:taxon-name-part taxon-name-part-type="species" reg="itatiaiana">itatiaiana</tp:taxon-name-part></tp:taxon-name></italic> group, male, paramere.</p></caption><fig id="F9648734" position="float" orientation="portrait"><object-id xmlns:xlink="http://www.w3.org/1999/xlink" content-type="arpha" xlink:type="simple">F701EA96-543D-538F-BD3F-2AC2F3C75B04</object-id><object-id xmlns:xlink="http://www.w3.org/1999/xlink" content-type="doi" xlink:type="simple">10.3897/BDJ.11.e105614.figure4a</object-id><label>Figure 4a.</label><caption><p><italic><tp:taxon-name><tp:taxon-name-part taxon-name-part-type="genus" reg="Rhagovelia">Rhagovelia</tp:taxon-name-part><tp:taxon-name-part taxon-name-part-type="species" reg="accedens">accedens</tp:taxon-name-part></tp:taxon-name></italic>, modified from <xref ref-type="bibr" rid="B9636046">Polhemus (1997)</xref>;</p></caption><graphic xmlns:xlink="http://www.w3.org/1999/xlink" xlink:href="bdj-11-e105614-g004_a.jpg" xlink:type="simple" position="float" orientation="portrait" id="oo_834036.jpg"><uri content-type="original_file" xlink:type="simple">https://binary.pensoft.net/fig/834036</uri></graphic></fig><fig id="F9648735" position="float" orientation="portrait"><object-id xmlns:xlink="http://www.w3.org/1999/xlink" content-type="arpha" xlink:type="simple">BA82A81F-4A56-54E7-9C8D-59CA6B7B0939</object-id><object-id xmlns:xlink="http://www.w3.org/1999/xlink" content-type="doi" xlink:type="simple">10.3897/BDJ.11.e105614.figure4b</object-id><label>Figure 4b.</label><caption><p><italic><tp:taxon-name><tp:taxon-name-part taxon-name-part-type="genus" reg="Rhagovelia">Rhagovelia</tp:taxon-name-part><tp:taxon-name-part taxon-name-part-type="species" reg="bispoi">bispoi</tp:taxon-name-part></tp:taxon-name></italic>, sp. n.;</p></caption><graphic xmlns:xlink="http://www.w3.org/1999/xlink" xlink:href="bdj-11-e105614-g004_b.jpg" xlink:type="simple" position="float" orientation="portrait" id="oo_834037.jpg"><uri content-type="original_file" xlink:type="simple">https://binary.pensoft.net/fig/834037</uri></graphic></fig><fig id="F9648736" position="float" orientation="portrait"><object-id xmlns:xlink="http://www.w3.org/1999/xlink" content-type="arpha" xlink:type="simple">B6B520F2-739F-54A9-8749-D36BDC16A0B4</object-id><object-id xmlns:xlink="http://www.w3.org/1999/xlink" content-type="doi" xlink:type="simple">10.3897/BDJ.11.e105614.figure4c</object-id><label>Figure 4c.</label><caption><p><italic><tp:taxon-name><tp:taxon-name-part taxon-name-part-type="genus" reg="Rhagovelia">Rhagovelia</tp:taxon-name-part><tp:taxon-name-part taxon-name-part-type="species" reg="itatiaiana">itatiaiana</tp:taxon-name-part></tp:taxon-name></italic>, modified from <xref ref-type="bibr" rid="B9636046">Polhemus (1997)</xref>;</p></caption><graphic xmlns:xlink="http://www.w3.org/1999/xlink" xlink:href="bdj-11-e105614-g004_c.jpg" xlink:type="simple" position="float" orientation="portrait" id="oo_834038.jpg"><uri content-type="original_file" xlink:type="simple">https://binary.pensoft.net/fig/834038</uri></graphic></fig><fig id="F9648737" position="float" orientation="portrait"><object-id xmlns:xlink="http://www.w3.org/1999/xlink" content-type="arpha" xlink:type="simple">AA2EB65A-C3E6-5483-A7F4-1EECAF91E525</object-id><object-id xmlns:xlink="http://www.w3.org/1999/xlink" content-type="doi" xlink:type="simple">10.3897/BDJ.11.e105614.figure4d</object-id><label>Figure 4d.</label><caption><p><italic><tp:taxon-name><tp:taxon-name-part taxon-name-part-type="genus" reg="Rhagovelia">Rhagovelia</tp:taxon-name-part><tp:taxon-name-part taxon-name-part-type="species" reg="macta">macta</tp:taxon-name-part></tp:taxon-name></italic>, modified from <xref ref-type="bibr" rid="B9636046">Polhemus (1997)</xref>;</p></caption><graphic xmlns:xlink="http://www.w3.org/1999/xlink" xlink:href="bdj-11-e105614-g004_d.jpg" xlink:type="simple" position="float" orientation="portrait" id="oo_834039.jpg"><uri content-type="original_file" xlink:type="simple">https://binary.pensoft.net/fig/834039</uri></graphic></fig><fig id="F9648738" position="float" orientation="portrait"><object-id xmlns:xlink="http://www.w3.org/1999/xlink" content-type="arpha" xlink:type="simple">D47D3FF2-C331-58EF-8581-89139D9B83DE</object-id><object-id xmlns:xlink="http://www.w3.org/1999/xlink" content-type="doi" xlink:type="simple">10.3897/BDJ.11.e105614.figure4e</object-id><label>Figure 4e.</label><caption><p><italic><tp:taxon-name><tp:taxon-name-part taxon-name-part-type="genus" reg="Rhagovelia">Rhagovelia</tp:taxon-name-part><tp:taxon-name-part taxon-name-part-type="species" reg="trepida">trepida</tp:taxon-name-part></tp:taxon-name></italic>, modified from <xref ref-type="bibr" rid="B9636046">Polhemus (1997)</xref>;</p></caption><graphic xmlns:xlink="http://www.w3.org/1999/xlink" xlink:href="bdj-11-e105614-g004_e.jpg" xlink:type="simple" position="float" orientation="portrait" id="oo_834040.jpg"><uri content-type="original_file" xlink:type="simple">https://binary.pensoft.net/fig/834040</uri></graphic></fig><fig id="F9648739" position="float" orientation="portrait"><object-id xmlns:xlink="http://www.w3.org/1999/xlink" content-type="arpha" xlink:type="simple">E11EA8BF-BC92-5B6C-B7F8-243281BFDEA6</object-id><object-id xmlns:xlink="http://www.w3.org/1999/xlink" content-type="doi" xlink:type="simple">10.3897/BDJ.11.e105614.figure4f</object-id><label>Figure 4f.</label><caption><p><italic><tp:taxon-name><tp:taxon-name-part taxon-name-part-type="genus" reg="Rhagovelia">Rhagovelia</tp:taxon-name-part><tp:taxon-name-part taxon-name-part-type="species" reg="trianguloides">trianguloides</tp:taxon-name-part></tp:taxon-name></italic>, modified from <xref ref-type="bibr" rid="B9636308">Nieser and Polhemus (1999)</xref>.</p></caption><graphic xmlns:xlink="http://www.w3.org/1999/xlink" xlink:href="bdj-11-e105614-g004_f.jpg" xlink:type="simple" position="float" orientation="portrait" id="oo_834041.jpg"><uri content-type="original_file" xlink:type="simple">https://binary.pensoft.net/fig/834041</uri></graphic></fig></fig-group><fig id="F9648735" position="float" orientation="portrait"><object-id xmlns:xlink="http://www.w3.org/1999/xlink" content-type="arpha" xlink:type="simple">BA82A81F-4A56-54E7-9C8D-59CA6B7B0939</object-id><object-id xmlns:xlink="http://www.w3.org/1999/xlink" content-type="doi" xlink:type="simple">10.3897/BDJ.11.e105614.figure4b</object-id><label>Figure 4b.</label><caption><p><italic><tp:taxon-name><tp:taxon-name-part taxon-name-part-type="genus" reg="Rhagovelia">Rhagovelia</tp:taxon-name-part><tp:taxon-name-part taxon-name-part-type="species" reg="bispoi">bispoi</tp:taxon-name-part></tp:taxon-name></italic>, sp. n.;</p></caption><graphic xmlns:xlink="http://www.w3.org/1999/xlink" xlink:href="bdj-11-e105614-g004_b.jpg" xlink:type="simple" position="float" orientation="portrait" id="oo_834037.jpg"><uri content-type="original_file" xlink:type="simple">https://binary.pensoft.net/fig/834037</uri></graphic></fig><fig id="F9648680" position="float" orientation="portrait"><object-id xmlns:xlink="http://www.w3.org/1999/xlink" content-type="arpha" xlink:type="simple">9BFD5753-EF6C-5BD9-BBA3-D71B8ADAB037</object-id><object-id xmlns:xlink="http://www.w3.org/1999/xlink" content-type="doi" xlink:type="simple">10.3897/BDJ.11.e105614.figure1a</object-id><label>Figure 1a.</label><caption><p>Habitus, dorsal view;</p></caption><graphic xmlns:xlink="http://www.w3.org/1999/xlink" xlink:href="bdj-11-e105614-g001_a.jpg" xlink:type="simple" position="float" orientation="portrait" id="oo_834026.jpg"><uri content-type="original_file" xlink:type="simple">https://binary.pensoft.net/fig/834026</uri></graphic></fig><fig id="F9648682" position="float" orientation="portrait"><object-id xmlns:xlink="http://www.w3.org/1999/xlink" content-type="arpha" xlink:type="simple">EC435F40-AA75-573B-85CD-4E5C6180EBE3</object-id><object-id xmlns:xlink="http://www.w3.org/1999/xlink" content-type="doi" xlink:type="simple">10.3897/BDJ.11.e105614.figure1c</object-id><label>Figure 1c.</label><caption><p>Habitus, lateral view;</p></caption><graphic xmlns:xlink="http://www.w3.org/1999/xlink" xlink:href="bdj-11-e105614-g001_c.jpg" xlink:type="simple" position="float" orientation="portrait" id="oo_834030.jpg"><uri content-type="original_file" xlink:type="simple">https://binary.pensoft.net/fig/834030</uri></graphic></fig><fig id="F9648683" position="float" orientation="portrait"><object-id xmlns:xlink="http://www.w3.org/1999/xlink" content-type="arpha" xlink:type="simple">2B5F8133-A1B8-5EC1-8129-8BBA868E2A15</object-id><object-id xmlns:xlink="http://www.w3.org/1999/xlink" content-type="doi" xlink:type="simple">10.3897/BDJ.11.e105614.figure1d</object-id><label>Figure 1d.</label><caption><p>Detail of hind leg, dorsal view;</p></caption><graphic xmlns:xlink="http://www.w3.org/1999/xlink" xlink:href="bdj-11-e105614-g001_d.jpg" xlink:type="simple" position="float" orientation="portrait" id="oo_834032.jpg"><uri content-type="original_file" xlink:type="simple">https://binary.pensoft.net/fig/834032</uri></graphic></fig><fig id="F9648684" position="float" orientation="portrait"><object-id xmlns:xlink="http://www.w3.org/1999/xlink" content-type="arpha" xlink:type="simple">CB51B10D-B727-556D-B6D9-2B84B991EB56</object-id><object-id xmlns:xlink="http://www.w3.org/1999/xlink" content-type="doi" xlink:type="simple">10.3897/BDJ.11.e105614.figure1e</object-id><label>Figure 1e.</label><caption><p>Apex of abdomen, ventral view.</p></caption><graphic xmlns:xlink="http://www.w3.org/1999/xlink" xlink:href="bdj-11-e105614-g001_e.jpg" xlink:type="simple" position="float" orientation="portrait" id="oo_834033.jpg"><uri content-type="original_file" xlink:type="simple">https://binary.pensoft.net/fig/834033</uri></graphic></fig><fig-group id="F9648740" position="float" orientation="portrait"><caption><p><italic><tp:taxon-name><tp:taxon-name-part taxon-name-part-type="genus" reg="Rhagovelia">Rhagovelia</tp:taxon-name-part><tp:taxon-name-part taxon-name-part-type="species" reg="bispoi">bispoi</tp:taxon-name-part></tp:taxon-name></italic>, sp. n., apterous female, habitus.</p></caption><fig id="F9648745" position="float" orientation="portrait"><object-id xmlns:xlink="http://www.w3.org/1999/xlink" content-type="arpha" xlink:type="simple">D70A7E62-D683-5A51-AA87-2B88C09FA8E4</object-id><object-id xmlns:xlink="http://www.w3.org/1999/xlink" content-type="doi" xlink:type="simple">10.3897/BDJ.11.e105614.figure2a</object-id><label>Figure 2a.</label><caption><p>Dorsal view;</p></caption><graphic xmlns:xlink="http://www.w3.org/1999/xlink" xlink:href="bdj-11-e105614-g002_a.jpg" xlink:type="simple" position="float" orientation="portrait" id="oo_834043.jpg"><uri content-type="original_file" xlink:type="simple">https://binary.pensoft.net/fig/834043</uri></graphic></fig><fig id="F9648746" position="float" orientation="portrait"><object-id xmlns:xlink="http://www.w3.org/1999/xlink" content-type="arpha" xlink:type="simple">C2087CAF-A789-53CB-849A-19CDC4B8969A</object-id><object-id xmlns:xlink="http://www.w3.org/1999/xlink" content-type="doi" xlink:type="simple">10.3897/BDJ.11.e105614.figure2b</object-id><label>Figure 2b.</label><caption><p>Ventral view;</p></caption><graphic xmlns:xlink="http://www.w3.org/1999/xlink" xlink:href="bdj-11-e105614-g002_b.jpg" xlink:type="simple" position="float" orientation="portrait" id="oo_834047.jpg"><uri content-type="original_file" xlink:type="simple">https://binary.pensoft.net/fig/834047</uri></graphic></fig><fig id="F9648747" position="float" orientation="portrait"><object-id xmlns:xlink="http://www.w3.org/1999/xlink" content-type="arpha" xlink:type="simple">819BCCC1-BA53-5892-9176-2C874552E958</object-id><object-id xmlns:xlink="http://www.w3.org/1999/xlink" content-type="doi" xlink:type="simple">10.3897/BDJ.11.e105614.figure2c</object-id><label>Figure 2c.</label><caption><p>Lateral view.</p></caption><graphic xmlns:xlink="http://www.w3.org/1999/xlink" xlink:href="bdj-11-e105614-g002_c.jpg" xlink:type="simple" position="float" orientation="portrait" id="oo_834046.jpg"><uri content-type="original_file" xlink:type="simple">https://binary.pensoft.net/fig/834046</uri></graphic></fig></fig-group><fig id="F9648745" position="float" orientation="portrait"><object-id xmlns:xlink="http://www.w3.org/1999/xlink" content-type="arpha" xlink:type="simple">D70A7E62-D683-5A51-AA87-2B88C09FA8E4</object-id><object-id xmlns:xlink="http://www.w3.org/1999/xlink" content-type="doi" xlink:type="simple">10.3897/BDJ.11.e105614.figure2a</object-id><label>Figure 2a.</label><caption><p>Dorsal view;</p></caption><graphic xmlns:xlink="http://www.w3.org/1999/xlink" xlink:href="bdj-11-e105614-g002_a.jpg" xlink:type="simple" position="float" orientation="portrait" id="oo_834043.jpg"><uri content-type="original_file" xlink:type="simple">https://binary.pensoft.net/fig/834043</uri></graphic></fig><fig id="F9648746" position="float" orientation="portrait"><object-id xmlns:xlink="http://www.w3.org/1999/xlink" content-type="arpha" xlink:type="simple">C2087CAF-A789-53CB-849A-19CDC4B8969A</object-id><object-id xmlns:xlink="http://www.w3.org/1999/xlink" content-type="doi" xlink:type="simple">10.3897/BDJ.11.e105614.figure2b</object-id><label>Figure 2b.</label><caption><p>Ventral view;</p></caption><graphic xmlns:xlink="http://www.w3.org/1999/xlink" xlink:href="bdj-11-e105614-g002_b.jpg" xlink:type="simple" position="float" orientation="portrait" id="oo_834047.jpg"><uri content-type="original_file" xlink:type="simple">https://binary.pensoft.net/fig/834047</uri></graphic></fig><fig id="F9648719" position="float" orientation="portrait"><object-id xmlns:xlink="http://www.w3.org/1999/xlink" content-type="arpha" xlink:type="simple">7EA31E29-D4D4-50E2-9130-FC0D47E790E1</object-id><object-id xmlns:xlink="http://www.w3.org/1999/xlink" content-type="doi" xlink:type="simple">10.3897/BDJ.11.e105614.figure3b</object-id><label>Figure 3b.</label><caption><p>
            <italic>
              <tp:taxon-name><tp:taxon-name-part taxon-name-part-type="genus" reg="Rhagovelia">Rhagovelia</tp:taxon-name-part><tp:taxon-name-part taxon-name-part-type="species" reg="trepida">trepida.</tp:taxon-name-part></tp:taxon-name>
            </italic>
          </p></caption><graphic xmlns:xlink="http://www.w3.org/1999/xlink" xlink:href="bdj-11-e105614-g003_b.jpg" xlink:type="simple" position="float" orientation="portrait" id="oo_834035.jpg"><uri content-type="original_file" xlink:type="simple">https://binary.pensoft.net/fig/834035</uri></graphic></fig><fig-group id="F9648749" position="float" orientation="portrait"><caption><p><italic><tp:taxon-name><tp:taxon-name-part taxon-name-part-type="genus" reg="Rhagovelia">Rhagovelia</tp:taxon-name-part><tp:taxon-name-part taxon-name-part-type="species" reg="itatiaiana">itatiaiana</tp:taxon-name-part></tp:taxon-name></italic> group, apterous male, habitus, dorsal view</p></caption><fig id="F9648754" position="float" orientation="portrait"><object-id xmlns:xlink="http://www.w3.org/1999/xlink" content-type="arpha" xlink:type="simple">46C42984-C670-50F5-86C2-AFE4F5BE4075</object-id><object-id xmlns:xlink="http://www.w3.org/1999/xlink" content-type="doi" xlink:type="simple">10.3897/BDJ.11.e105614.figure5a</object-id><label>Figure 5a.</label><caption><p><italic><tp:taxon-name><tp:taxon-name-part taxon-name-part-type="genus" reg="Rhagovelia">Rhagovelia</tp:taxon-name-part><tp:taxon-name-part taxon-name-part-type="species" reg="accedens">accedens</tp:taxon-name-part></tp:taxon-name></italic>, holotype deposited at the NMNH;</p></caption><graphic xmlns:xlink="http://www.w3.org/1999/xlink" xlink:href="bdj-11-e105614-g005_a.jpg" xlink:type="simple" position="float" orientation="portrait" id="oo_834048.jpg"><uri content-type="original_file" xlink:type="simple">https://binary.pensoft.net/fig/834048</uri></graphic></fig><fig id="F9648755" position="float" orientation="portrait"><object-id xmlns:xlink="http://www.w3.org/1999/xlink" content-type="arpha" xlink:type="simple">2B470D58-85B3-5D72-BD1F-1C2D379AA1C2</object-id><object-id xmlns:xlink="http://www.w3.org/1999/xlink" content-type="doi" xlink:type="simple">10.3897/BDJ.11.e105614.figure5b</object-id><label>Figure 5b.</label><caption><p><italic><tp:taxon-name><tp:taxon-name-part taxon-name-part-type="genus" reg="Rhagovelia">Rhagovelia</tp:taxon-name-part><tp:taxon-name-part taxon-name-part-type="species" reg="itatiaiana">itatiaiana</tp:taxon-name-part></tp:taxon-name></italic>, holotype deposited at the NMNH;</p></caption><graphic xmlns:xlink="http://www.w3.org/1999/xlink" xlink:href="bdj-11-e105614-g005_b.jpg" xlink:type="simple" position="float" orientation="portrait" id="oo_834049.jpg"><uri content-type="original_file" xlink:type="simple">https://binary.pensoft.net/fig/834049</uri></graphic></fig><fig id="F9648756" position="float" orientation="portrait"><object-id xmlns:xlink="http://www.w3.org/1999/xlink" content-type="arpha" xlink:type="simple">3DC4B46B-39D4-554A-A463-07B305451AEC</object-id><object-id xmlns:xlink="http://www.w3.org/1999/xlink" content-type="doi" xlink:type="simple">10.3897/BDJ.11.e105614.figure5c</object-id><label>Figure 5c.</label><caption><p><italic><tp:taxon-name><tp:taxon-name-part taxon-name-part-type="genus" reg="Rhagovelia">Rhagovelia</tp:taxon-name-part><tp:taxon-name-part taxon-name-part-type="species" reg="macta">macta</tp:taxon-name-part></tp:taxon-name></italic>, holotype deposited at the MNRJ, now destroyed;</p></caption><graphic xmlns:xlink="http://www.w3.org/1999/xlink" xlink:href="bdj-11-e105614-g005_c.jpg" xlink:type="simple" position="float" orientation="portrait" id="oo_834050.jpg"><uri content-type="original_file" xlink:type="simple">https://binary.pensoft.net/fig/834050</uri></graphic></fig><fig id="F9648757" position="float" orientation="portrait"><object-id xmlns:xlink="http://www.w3.org/1999/xlink" content-type="arpha" xlink:type="simple">F213E7F8-2C02-53F6-B2D6-D78CAF55CB61</object-id><object-id xmlns:xlink="http://www.w3.org/1999/xlink" content-type="doi" xlink:type="simple">10.3897/BDJ.11.e105614.figure5d</object-id><label>Figure 5d.</label><caption><p><italic><tp:taxon-name><tp:taxon-name-part taxon-name-part-type="genus" reg="Rhagovelia">Rhagovelia</tp:taxon-name-part><tp:taxon-name-part taxon-name-part-type="species" reg="trepida">trepida</tp:taxon-name-part></tp:taxon-name></italic>, paratype deposited at the NMNH;</p></caption><graphic xmlns:xlink="http://www.w3.org/1999/xlink" xlink:href="bdj-11-e105614-g005_d.jpg" xlink:type="simple" position="float" orientation="portrait" id="oo_834051.jpg"><uri content-type="original_file" xlink:type="simple">https://binary.pensoft.net/fig/834051</uri></graphic></fig><fig id="F9648758" position="float" orientation="portrait"><object-id xmlns:xlink="http://www.w3.org/1999/xlink" content-type="arpha" xlink:type="simple">F551C102-B72D-503B-B8DE-CF09E3ACD68E</object-id><object-id xmlns:xlink="http://www.w3.org/1999/xlink" content-type="doi" xlink:type="simple">10.3897/BDJ.11.e105614.figure5e</object-id><label>Figure 5e.</label><caption><p><italic><tp:taxon-name><tp:taxon-name-part taxon-name-part-type="genus" reg="Rhagovelia">Rhagovelia</tp:taxon-name-part><tp:taxon-name-part taxon-name-part-type="species" reg="trianguloides">trianguloides</tp:taxon-name-part></tp:taxon-name></italic>, specimen deposited at the CEIOC.</p></caption><graphic xmlns:xlink="http://www.w3.org/1999/xlink" xlink:href="bdj-11-e105614-g005_e.jpg" xlink:type="simple" position="float" orientation="portrait" id="oo_834052.jpg"><uri content-type="original_file" xlink:type="simple">https://binary.pensoft.net/fig/834052</uri></graphic></fig></fig-group><fig id="F9648756" position="float" orientation="portrait"><object-id xmlns:xlink="http://www.w3.org/1999/xlink" content-type="arpha" xlink:type="simple">3DC4B46B-39D4-554A-A463-07B305451AEC</object-id><object-id xmlns:xlink="http://www.w3.org/1999/xlink" content-type="doi" xlink:type="simple">10.3897/BDJ.11.e105614.figure5c</object-id><label>Figure 5c.</label><caption><p><italic><tp:taxon-name><tp:taxon-name-part taxon-name-part-type="genus" reg="Rhagovelia">Rhagovelia</tp:taxon-name-part><tp:taxon-name-part taxon-name-part-type="species" reg="macta">macta</tp:taxon-name-part></tp:taxon-name></italic>, holotype deposited at the MNRJ, now destroyed;</p></caption><graphic xmlns:xlink="http://www.w3.org/1999/xlink" xlink:href="bdj-11-e105614-g005_c.jpg" xlink:type="simple" position="float" orientation="portrait" id="oo_834050.jpg"><uri content-type="original_file" xlink:type="simple">https://binary.pensoft.net/fig/834050</uri></graphic></fig><fig id="F9648737" position="float" orientation="portrait"><object-id xmlns:xlink="http://www.w3.org/1999/xlink" content-type="arpha" xlink:type="simple">AA2EB65A-C3E6-5483-A7F4-1EECAF91E525</object-id><object-id xmlns:xlink="http://www.w3.org/1999/xlink" content-type="doi" xlink:type="simple">10.3897/BDJ.11.e105614.figure4d</object-id><label>Figure 4d.</label><caption><p><italic><tp:taxon-name><tp:taxon-name-part taxon-name-part-type="genus" reg="Rhagovelia">Rhagovelia</tp:taxon-name-part><tp:taxon-name-part taxon-name-part-type="species" reg="macta">macta</tp:taxon-name-part></tp:taxon-name></italic>, modified from <xref ref-type="bibr" rid="B9636046">Polhemus (1997)</xref>;</p></caption><graphic xmlns:xlink="http://www.w3.org/1999/xlink" xlink:href="bdj-11-e105614-g004_d.jpg" xlink:type="simple" position="float" orientation="portrait" id="oo_834039.jpg"><uri content-type="original_file" xlink:type="simple">https://binary.pensoft.net/fig/834039</uri></graphic></fig></tp:treatment-sec><ref-list><ref id="B9636046"><element-citation xmlns:xlink="http://www.w3.org/1999/xlink" publication-type="book" xlink:type="simple"><person-group person-group-type="author"><name name-style="western"><surname>Polhemus</surname><given-names>Dan A.</given-names></name></person-group><year>1997</year><source>Systematics of the genus <italic><tp:taxon-name><tp:taxon-name-part taxon-name-part-type="genus" reg="Rhagovelia">Rhagovelia</tp:taxon-name-part></tp:taxon-name></italic> Mayr (<tp:taxon-name><tp:taxon-name-part taxon-name-part-type="suborder">Heteroptera</tp:taxon-name-part></tp:taxon-name>: <tp:taxon-name><tp:taxon-name-part taxon-name-part-type="family">Veliidae</tp:taxon-name-part></tp:taxon-name>) in the Western Hemisphere (exclusive of the <italic>angustipes</italic> complex)</source><publisher-name>Entomological Society of America</publisher-name><publisher-loc>Lanham</publisher-loc><size units="page">386</size><isbn>0-938522-59-0</isbn></element-citation></ref><ref id="B9636308"><element-citation xmlns:xlink="http://www.w3.org/1999/xlink" publication-type="article" xlink:type="simple"><person-group person-group-type="author"><name name-style="western"><surname>Nieser</surname><given-names>Nico</given-names></name><name name-style="western"><surname>Polhemus</surname><given-names>Dan A.</given-names></name></person-group><year>1999</year><article-title>Four new species of <italic><tp:taxon-name><tp:taxon-name-part taxon-name-part-type="genus" reg="Rhagovelia">Rhagovelia</tp:taxon-name-part></tp:taxon-name></italic> (<tp:taxon-name><tp:taxon-name-part taxon-name-part-type="suborder">Heteroptera</tp:taxon-name-part></tp:taxon-name>: <tp:taxon-name><tp:taxon-name-part taxon-name-part-type="family">Veliidae</tp:taxon-name-part></tp:taxon-name>) from Minas Gerais (Brazil), with a key to the regional species of the <italic>angustipes</italic> complex</article-title><source>Aquatic Insects</source><volume>21</volume><issue>1</issue><fpage>53</fpage><lpage>76</lpage><pub-id pub-id-type="doi">10.1076/aqin.21.1.53.4540</pub-id></element-citation></ref></ref-list></tp:taxon-treatment>
