# Supplementary material for: New species, new records and key to the species of the Rhagoveliaitatiaiana group (Hemiptera, Heteroptera, Veliidae) from Brazil
Source: Biodivers Data J. 2023 Jun 12;11:e105614. doi: 10.3897/BDJ.11.e105614 (PMC10280204; doi:10.3897/BDJ.11.e105614)
Supplement: XML Treatment for Rhagovelia trepida [file BDJ.11.e105614-treatment2.xml]

<!DOCTYPE tp:taxon-treatment
  PUBLIC "-//TaxonX//DTD Taxonomic Treatment Publishing DTD v0 20100105//EN" "tax-treatment-NSO.dtd">
<tp:taxon-treatment xmlns:tp="http://www.plazi.org/taxpub"><tp:treatment-meta><mixed-citation publication-type="journal"><person-group><name><surname>Magalhães</surname><given-names>Oséias Martins</given-names></name><name><surname>Floriano</surname><given-names>Carla Fernanda Burguez</given-names></name><name><surname>Moreira</surname><given-names>Felipe Ferraz Figueiredo</given-names></name></person-group><article-title>New species, new records and key to the species of the <italic><tp:taxon-name><tp:taxon-name-part taxon-name-part-type="genus" reg="Rhagovelia">Rhagovelia</tp:taxon-name-part><tp:taxon-name-part taxon-name-part-type="species" reg="itatiaiana">itatiaiana</tp:taxon-name-part></tp:taxon-name></italic> group (<tp:taxon-name><tp:taxon-name-part taxon-name-part-type="order">Hemiptera</tp:taxon-name-part></tp:taxon-name>, <tp:taxon-name><tp:taxon-name-part taxon-name-part-type="suborder">Heteroptera</tp:taxon-name-part></tp:taxon-name>, <tp:taxon-name><tp:taxon-name-part taxon-name-part-type="family">Veliidae</tp:taxon-name-part></tp:taxon-name>) from Brazil</article-title><source>Biodivers Data J</source><day>12</day><month>06</month><year>2023</year><volume>11</volume><pub-id pub-id-type="doi">10.3897/BDJ.11.e105614</pub-id></mixed-citation></tp:treatment-meta><tp:nomenclature><tp:taxon-name>
            <object-id xmlns:xlink="http://www.w3.org/1999/xlink" content-type="arpha" xlink:type="simple">F538DD43-B582-5A4B-8638-CE446312800A</object-id>
            <tp:taxon-name-part taxon-name-part-type="genus">Rhagovelia</tp:taxon-name-part>
            <tp:taxon-name-part taxon-name-part-type="species">trepida</tp:taxon-name-part>
          </tp:taxon-name><tp:taxon-authority>Bacon, 1948</tp:taxon-authority></tp:nomenclature><tp:treatment-sec sec-type="materials"><title>Materials</title><list list-type="alpha-lower" list-content="occurrences"><list-item><p><bold>Type status:</bold> <named-content xmlns:xlink="http://www.w3.org/1999/xlink" content-type="dwc:typeStatus" xlink:type="simple">Other material</named-content>. <bold>Occurrence:</bold> individualCount: <named-content xmlns:xlink="http://www.w3.org/1999/xlink" content-type="dwc:individualCount" xlink:type="simple">13</named-content>; sex: <named-content xmlns:xlink="http://www.w3.org/1999/xlink" content-type="dwc:sex" xlink:type="simple">5 apterous males, 8 apterous females</named-content>; occurrenceID: <named-content xmlns:xlink="http://www.w3.org/1999/xlink" content-type="dwc:occurrenceID" xlink:type="simple">BBB1BEF9-3300-5CBC-9427-DF9ED2759C9E</named-content>; <bold>Taxon:</bold> order: <named-content xmlns:xlink="http://www.w3.org/1999/xlink" content-type="dwc:order" xlink:type="simple"><tp:taxon-name><tp:taxon-name-part taxon-name-part-type="order">Hemiptera</tp:taxon-name-part></tp:taxon-name></named-content>; family: <named-content xmlns:xlink="http://www.w3.org/1999/xlink" content-type="dwc:family" xlink:type="simple"><tp:taxon-name><tp:taxon-name-part taxon-name-part-type="family">Veliidae</tp:taxon-name-part></tp:taxon-name></named-content>; <bold>Location:</bold> continent: <named-content xmlns:xlink="http://www.w3.org/1999/xlink" content-type="dwc:continent" xlink:type="simple">South America</named-content>; country: <named-content xmlns:xlink="http://www.w3.org/1999/xlink" content-type="dwc:country" xlink:type="simple">Brazil</named-content>; stateProvince: <named-content xmlns:xlink="http://www.w3.org/1999/xlink" content-type="dwc:stateProvince" xlink:type="simple">Paraná</named-content>; municipality: <named-content xmlns:xlink="http://www.w3.org/1999/xlink" content-type="dwc:municipality" xlink:type="simple">Balsa Nova / Palmeira</named-content>; locality: <named-content xmlns:xlink="http://www.w3.org/1999/xlink" content-type="dwc:locality" xlink:type="simple">Rio das Pombas, BR-376</named-content>; decimalLatitude: <named-content xmlns:xlink="http://www.w3.org/1999/xlink" content-type="dwc:decimalLatitude" xlink:type="simple">-25.44</named-content>; decimalLongitude: <named-content xmlns:xlink="http://www.w3.org/1999/xlink" content-type="dwc:decimalLongitude" xlink:type="simple">-49.79</named-content>; geodeticDatum: <named-content xmlns:xlink="http://www.w3.org/1999/xlink" content-type="dwc:geodeticDatum" xlink:type="simple">WGS84</named-content>; <bold>Event:</bold> verbatimEventDate: <named-content xmlns:xlink="http://www.w3.org/1999/xlink" content-type="dwc:verbatimEventDate" xlink:type="simple">IV-2017</named-content>; <bold>Record Level:</bold> type: <named-content xmlns:xlink="http://www.w3.org/1999/xlink" content-type="dwc:type" xlink:type="simple">PhysicalObject</named-content>; collectionCode: <named-content xmlns:xlink="http://www.w3.org/1999/xlink" content-type="dwc:collectionCode" xlink:type="simple">LABIA</named-content>; basisOfRecord: <named-content xmlns:xlink="http://www.w3.org/1999/xlink" content-type="dwc:basisOfRecord" xlink:type="simple">PreservedSpecimen</named-content></p></list-item><list-item><p><bold>Type status:</bold> <named-content xmlns:xlink="http://www.w3.org/1999/xlink" content-type="dwc:typeStatus" xlink:type="simple">Other material</named-content>. <bold>Occurrence:</bold> individualCount: <named-content xmlns:xlink="http://www.w3.org/1999/xlink" content-type="dwc:individualCount" xlink:type="simple">10</named-content>; sex: <named-content xmlns:xlink="http://www.w3.org/1999/xlink" content-type="dwc:sex" xlink:type="simple">6 apterous males, 4 apterous females</named-content>; occurrenceID: <named-content xmlns:xlink="http://www.w3.org/1999/xlink" content-type="dwc:occurrenceID" xlink:type="simple">37C85CD3-712B-5EC0-B380-3613CE195459</named-content>; <bold>Taxon:</bold> order: <named-content xmlns:xlink="http://www.w3.org/1999/xlink" content-type="dwc:order" xlink:type="simple"><tp:taxon-name><tp:taxon-name-part taxon-name-part-type="order">Hemiptera</tp:taxon-name-part></tp:taxon-name></named-content>; family: <named-content xmlns:xlink="http://www.w3.org/1999/xlink" content-type="dwc:family" xlink:type="simple"><tp:taxon-name><tp:taxon-name-part taxon-name-part-type="family">Veliidae</tp:taxon-name-part></tp:taxon-name></named-content>; <bold>Location:</bold> continent: <named-content xmlns:xlink="http://www.w3.org/1999/xlink" content-type="dwc:continent" xlink:type="simple">South America</named-content>; country: <named-content xmlns:xlink="http://www.w3.org/1999/xlink" content-type="dwc:country" xlink:type="simple">Brazil</named-content>; stateProvince: <named-content xmlns:xlink="http://www.w3.org/1999/xlink" content-type="dwc:stateProvince" xlink:type="simple">Santa Catarina</named-content>; municipality: <named-content xmlns:xlink="http://www.w3.org/1999/xlink" content-type="dwc:municipality" xlink:type="simple">Blumenau</named-content>; locality: <named-content xmlns:xlink="http://www.w3.org/1999/xlink" content-type="dwc:locality" xlink:type="simple">Parque Nacional da Serra de Itajaí, Parque das Nascentes, stream near Lagoa Negra</named-content>; decimalLatitude: <named-content xmlns:xlink="http://www.w3.org/1999/xlink" content-type="dwc:decimalLatitude" xlink:type="simple">-27.058</named-content>; decimalLongitude: <named-content xmlns:xlink="http://www.w3.org/1999/xlink" content-type="dwc:decimalLongitude" xlink:type="simple">-49.089</named-content>; geodeticDatum: <named-content xmlns:xlink="http://www.w3.org/1999/xlink" content-type="dwc:geodeticDatum" xlink:type="simple">WGS84</named-content>; <bold>Event:</bold> verbatimEventDate: <named-content xmlns:xlink="http://www.w3.org/1999/xlink" content-type="dwc:verbatimEventDate" xlink:type="simple">IV-2017</named-content>; eventRemarks: <named-content xmlns:xlink="http://www.w3.org/1999/xlink" content-type="dwc:eventRemarks" xlink:type="simple">P.C. Bispo leg.</named-content>; <bold>Record Level:</bold> type: <named-content xmlns:xlink="http://www.w3.org/1999/xlink" content-type="dwc:type" xlink:type="simple">PhysicalObject</named-content>; collectionCode: <named-content xmlns:xlink="http://www.w3.org/1999/xlink" content-type="dwc:collectionCode" xlink:type="simple">LABIA</named-content>; basisOfRecord: <named-content xmlns:xlink="http://www.w3.org/1999/xlink" content-type="dwc:basisOfRecord" xlink:type="simple">PreservedSpecimen</named-content></p></list-item><list-item><p><bold>Type status:</bold> <named-content xmlns:xlink="http://www.w3.org/1999/xlink" content-type="dwc:typeStatus" xlink:type="simple">Other material</named-content>. <bold>Occurrence:</bold> individualCount: <named-content xmlns:xlink="http://www.w3.org/1999/xlink" content-type="dwc:individualCount" xlink:type="simple">12</named-content>; sex: <named-content xmlns:xlink="http://www.w3.org/1999/xlink" content-type="dwc:sex" xlink:type="simple">5 apterous males, 7 apterous females</named-content>; occurrenceID: <named-content xmlns:xlink="http://www.w3.org/1999/xlink" content-type="dwc:occurrenceID" xlink:type="simple">B21C9802-44CE-5A56-84F6-BAD4235E880A</named-content>; <bold>Taxon:</bold> order: <named-content xmlns:xlink="http://www.w3.org/1999/xlink" content-type="dwc:order" xlink:type="simple"><tp:taxon-name><tp:taxon-name-part taxon-name-part-type="order">Hemiptera</tp:taxon-name-part></tp:taxon-name></named-content>; family: <named-content xmlns:xlink="http://www.w3.org/1999/xlink" content-type="dwc:family" xlink:type="simple"><tp:taxon-name><tp:taxon-name-part taxon-name-part-type="family">Veliidae</tp:taxon-name-part></tp:taxon-name></named-content>; <bold>Location:</bold> continent: <named-content xmlns:xlink="http://www.w3.org/1999/xlink" content-type="dwc:continent" xlink:type="simple">South America</named-content>; country: <named-content xmlns:xlink="http://www.w3.org/1999/xlink" content-type="dwc:country" xlink:type="simple">Brazil</named-content>; stateProvince: <named-content xmlns:xlink="http://www.w3.org/1999/xlink" content-type="dwc:stateProvince" xlink:type="simple">Santa Catarina</named-content>; municipality: <named-content xmlns:xlink="http://www.w3.org/1999/xlink" content-type="dwc:municipality" xlink:type="simple">Rio Negrinho</named-content>; locality: <named-content xmlns:xlink="http://www.w3.org/1999/xlink" content-type="dwc:locality" xlink:type="simple">Rio dos Bugres</named-content>; decimalLatitude: <named-content xmlns:xlink="http://www.w3.org/1999/xlink" content-type="dwc:decimalLatitude" xlink:type="simple">-26.3722</named-content>; decimalLongitude: <named-content xmlns:xlink="http://www.w3.org/1999/xlink" content-type="dwc:decimalLongitude" xlink:type="simple">-49.5200</named-content>; geodeticDatum: <named-content xmlns:xlink="http://www.w3.org/1999/xlink" content-type="dwc:geodeticDatum" xlink:type="simple">WGS84</named-content>; <bold>Event:</bold> verbatimEventDate: <named-content xmlns:xlink="http://www.w3.org/1999/xlink" content-type="dwc:verbatimEventDate" xlink:type="simple">31.III.2020</named-content>; eventRemarks: <named-content xmlns:xlink="http://www.w3.org/1999/xlink" content-type="dwc:eventRemarks" xlink:type="simple">T. Polizei leg.</named-content>; <bold>Record Level:</bold> type: <named-content xmlns:xlink="http://www.w3.org/1999/xlink" content-type="dwc:type" xlink:type="simple">PhysicalObject</named-content>; collectionCode: <named-content xmlns:xlink="http://www.w3.org/1999/xlink" content-type="dwc:collectionCode" xlink:type="simple">MZUSP</named-content>; basisOfRecord: <named-content xmlns:xlink="http://www.w3.org/1999/xlink" content-type="dwc:basisOfRecord" xlink:type="simple">PreservedSpecimen</named-content></p></list-item></list></tp:treatment-sec><tp:treatment-sec sec-type="Distribution"><title>Distribution</title><p>This species is endemic to the Brazilian Atlantic Forest and is distributed from the coastal areas of the States of Rio de Janeiro and São Paulo to the northern portion of the State of Rio Grande do Sul. It has been seldom collected and reported in only three previous studies (<xref ref-type="bibr" rid="B9636210">Bacon 1948</xref>, <xref ref-type="bibr" rid="B9636046">Polhemus 1997</xref>, <xref ref-type="bibr" rid="B9636219">Moreira and Barbosa 2011</xref>). Above, we present new records of this species from the States of Paraná and Santa Catarina, in southern Brazil (Fig. <xref ref-type="fig" rid="F9648762">6</xref><xref ref-type="fig" rid="F9648768">b</xref>).</p></tp:treatment-sec><tp:treatment-sec><!--Section generated to contain objects referenced in tp:taxon-treatment.--><fig-group id="F9648762" position="float" orientation="portrait"><caption><p>Geographic distribution of the species in the <italic><tp:taxon-name><tp:taxon-name-part taxon-name-part-type="genus" reg="Rhagovelia">Rhagovelia</tp:taxon-name-part><tp:taxon-name-part taxon-name-part-type="species" reg="itatiaiana">itatiaiana</tp:taxon-name-part></tp:taxon-name></italic> group in south-eastern and southern Brazil.</p></caption><fig id="F9648767" position="float" orientation="portrait"><object-id xmlns:xlink="http://www.w3.org/1999/xlink" content-type="arpha" xlink:type="simple">C7C82259-EB2E-5AE7-A2F0-4DBF064A578A</object-id><object-id xmlns:xlink="http://www.w3.org/1999/xlink" content-type="doi" xlink:type="simple">10.3897/BDJ.11.e105614.figure6a</object-id><label>Figure 6a.</label><caption><p><italic><tp:taxon-name><tp:taxon-name-part taxon-name-part-type="genus" reg="Rhagovelia">Rhagovelia</tp:taxon-name-part><tp:taxon-name-part taxon-name-part-type="species" reg="accedens">accedens</tp:taxon-name-part></tp:taxon-name></italic>, <italic><tp:taxon-name><tp:taxon-name-part taxon-name-part-type="genus" reg="Rhagovelia">R.</tp:taxon-name-part><tp:taxon-name-part taxon-name-part-type="species" reg="itatiaiana">itatiaiana</tp:taxon-name-part></tp:taxon-name></italic> and <italic><tp:taxon-name><tp:taxon-name-part taxon-name-part-type="genus" reg="Rhagovelia">R.</tp:taxon-name-part><tp:taxon-name-part taxon-name-part-type="species" reg="macta">macta</tp:taxon-name-part></tp:taxon-name></italic>;</p></caption><graphic xmlns:xlink="http://www.w3.org/1999/xlink" xlink:href="bdj-11-e105614-g006_a.jpg" xlink:type="simple" position="float" orientation="portrait" id="oo_834057.jpg"><uri content-type="original_file" xlink:type="simple">https://binary.pensoft.net/fig/834057</uri></graphic></fig><fig id="F9648768" position="float" orientation="portrait"><object-id xmlns:xlink="http://www.w3.org/1999/xlink" content-type="arpha" xlink:type="simple">03D19691-A4D9-5696-A30B-1F50F09385D9</object-id><object-id xmlns:xlink="http://www.w3.org/1999/xlink" content-type="doi" xlink:type="simple">10.3897/BDJ.11.e105614.figure6b</object-id><label>Figure 6b.</label><caption><p><italic><tp:taxon-name><tp:taxon-name-part taxon-name-part-type="genus" reg="Rhagovelia">Rhagovelia</tp:taxon-name-part><tp:taxon-name-part taxon-name-part-type="species" reg="trepida">trepida</tp:taxon-name-part></tp:taxon-name></italic>, <italic><tp:taxon-name><tp:taxon-name-part taxon-name-part-type="genus" reg="Rhagovelia">R.</tp:taxon-name-part><tp:taxon-name-part taxon-name-part-type="species" reg="trianguloides">trianguloides</tp:taxon-name-part></tp:taxon-name></italic> and <italic><tp:taxon-name><tp:taxon-name-part taxon-name-part-type="genus" reg="Rhagovelia">R.</tp:taxon-name-part><tp:taxon-name-part taxon-name-part-type="species" reg="bispoi">bispoi</tp:taxon-name-part></tp:taxon-name></italic>, sp. n.</p></caption><graphic xmlns:xlink="http://www.w3.org/1999/xlink" xlink:href="bdj-11-e105614-g006_b.jpg" xlink:type="simple" position="float" orientation="portrait" id="oo_834058.jpg"><uri content-type="original_file" xlink:type="simple">https://binary.pensoft.net/fig/834058</uri></graphic></fig></fig-group><fig id="F9648768" position="float" orientation="portrait"><object-id xmlns:xlink="http://www.w3.org/1999/xlink" content-type="arpha" xlink:type="simple">03D19691-A4D9-5696-A30B-1F50F09385D9</object-id><object-id xmlns:xlink="http://www.w3.org/1999/xlink" content-type="doi" xlink:type="simple">10.3897/BDJ.11.e105614.figure6b</object-id><label>Figure 6b.</label><caption><p><italic><tp:taxon-name><tp:taxon-name-part taxon-name-part-type="genus" reg="Rhagovelia">Rhagovelia</tp:taxon-name-part><tp:taxon-name-part taxon-name-part-type="species" reg="trepida">trepida</tp:taxon-name-part></tp:taxon-name></italic>, <italic><tp:taxon-name><tp:taxon-name-part taxon-name-part-type="genus" reg="Rhagovelia">R.</tp:taxon-name-part><tp:taxon-name-part taxon-name-part-type="species" reg="trianguloides">trianguloides</tp:taxon-name-part></tp:taxon-name></italic> and <italic><tp:taxon-name><tp:taxon-name-part taxon-name-part-type="genus" reg="Rhagovelia">R.</tp:taxon-name-part><tp:taxon-name-part taxon-name-part-type="species" reg="bispoi">bispoi</tp:taxon-name-part></tp:taxon-name></italic>, sp. n.</p></caption><graphic xmlns:xlink="http://www.w3.org/1999/xlink" xlink:href="bdj-11-e105614-g006_b.jpg" xlink:type="simple" position="float" orientation="portrait" id="oo_834058.jpg"><uri content-type="original_file" xlink:type="simple">https://binary.pensoft.net/fig/834058</uri></graphic></fig></tp:treatment-sec><ref-list><ref id="B9636210"><element-citation xmlns:xlink="http://www.w3.org/1999/xlink" publication-type="article" xlink:type="simple"><person-group person-group-type="author"><name name-style="western"><surname>Bacon</surname><given-names>John A.</given-names></name></person-group><year>1948</year><article-title>Some new species of <italic><tp:taxon-name><tp:taxon-name-part taxon-name-part-type="genus" reg="Rhagovelia">Rhagovelia</tp:taxon-name-part></tp:taxon-name></italic> (<tp:taxon-name><tp:taxon-name-part taxon-name-part-type="order">Hemiptera</tp:taxon-name-part></tp:taxon-name>, <tp:taxon-name><tp:taxon-name-part taxon-name-part-type="family">Veliidae</tp:taxon-name-part></tp:taxon-name>)</article-title><source>Journal of the Kansas Entomological Society</source><volume>21</volume><issue>3</issue><fpage>71</fpage><lpage>87</lpage><uri xlink:type="simple">http://www.jstor.org/stable/25081858?origin=JSTOR-pdf</uri></element-citation></ref><ref id="B9636046"><element-citation xmlns:xlink="http://www.w3.org/1999/xlink" publication-type="book" xlink:type="simple"><person-group person-group-type="author"><name name-style="western"><surname>Polhemus</surname><given-names>Dan A.</given-names></name></person-group><year>1997</year><source>Systematics of the genus <italic><tp:taxon-name><tp:taxon-name-part taxon-name-part-type="genus" reg="Rhagovelia">Rhagovelia</tp:taxon-name-part></tp:taxon-name></italic> Mayr (<tp:taxon-name><tp:taxon-name-part taxon-name-part-type="suborder">Heteroptera</tp:taxon-name-part></tp:taxon-name>: <tp:taxon-name><tp:taxon-name-part taxon-name-part-type="family">Veliidae</tp:taxon-name-part></tp:taxon-name>) in the Western Hemisphere (exclusive of the <italic>angustipes</italic> complex)</source><publisher-name>Entomological Society of America</publisher-name><publisher-loc>Lanham</publisher-loc><size units="page">386</size><isbn>0-938522-59-0</isbn></element-citation></ref><ref id="B9636219"><element-citation xmlns:xlink="http://www.w3.org/1999/xlink" publication-type="article" xlink:type="simple"><person-group person-group-type="author"><name name-style="western"><surname>Moreira</surname><given-names>Felipe Ferraz Figueiredo</given-names></name><name name-style="western"><surname>Barbosa</surname><given-names>Juliana Freires</given-names></name></person-group><year>2011</year><article-title>The <tp:taxon-name><tp:taxon-name-part taxon-name-part-type="family">Veliidae</tp:taxon-name-part></tp:taxon-name> (<tp:taxon-name><tp:taxon-name-part taxon-name-part-type="order">Hemiptera</tp:taxon-name-part></tp:taxon-name>: <tp:taxon-name><tp:taxon-name-part taxon-name-part-type="suborder">Heteroptera</tp:taxon-name-part></tp:taxon-name>: <tp:taxon-name><tp:taxon-name-part taxon-name-part-type="infraorder">Gerromorpha</tp:taxon-name-part></tp:taxon-name>) from São Paulo State, Brazil: new species, description of the male of <italic><tp:taxon-name><tp:taxon-name-part taxon-name-part-type="genus" reg="Microvelia">Microvelia</tp:taxon-name-part><tp:taxon-name-part taxon-name-part-type="species" reg="ioana">ioana</tp:taxon-name-part></tp:taxon-name></italic> Drake &amp; Hottes, 1952, and synonymical and distributional notes</article-title><source>Annales de Limnologie - International Journal of Limnology</source><volume>47</volume><fpage>297</fpage><lpage>311</lpage><pub-id pub-id-type="doi">10.1051/limn/2011010</pub-id></element-citation></ref></ref-list></tp:taxon-treatment>
